# Supplementary material for: Persistent Hypogammaglobulinemia after Receiving Rituximab Post-HSCT Is Not Caused by an Intrinsic B Cell Defect
Source: Int J Mol Sci. 2023 Nov 6;24(21):16012. doi: 10.3390/ijms242116012 (PMC10649739; doi:10.3390/ijms242116012)
Supplement: Supplementary file 1 [file ijms-24-16012-s001.zip]

Archive with 1 entries (1 files):
- ijms-2688735-supplementary.pdf
